# Supplementary material for: The degree of cardiac baroreflex involvement during active standing is associated with the quality of life in fibromyalgia patients
Source: PLoS One. 2017 Jun 14;12(6):e0179500. doi: 10.1371/journal.pone.0179500 (PMC5470709; doi:10.1371/journal.pone.0179500)
Supplement: S1 Dataset — (XLSX) [file pone.0179500.s001.xlsx]

## Sheet: Demographic variables
ID	Age (years)	Weight (Kg)	Height (cm)	BMI (Kg/m²)	Heart rate (bpm)	Systolic Arterial Pressure (mmHg)	Diastolic Arterial Pressure (mmHg)	Respiratory Rate	100mm-Visual Analogue Scale Pain	Number of Active Tender Points	Disease duration (years)	Fibromyalgia Impact Questionnaire Scores (FIQ)
FM001	52	69.5	156	28.56	72	160	80	12	17.2	16	17	36.41
FM002	45	62.5	160	24.4141	76	100	60	15	52.5	13	11	39.95
FM003	58	67.8	158	27.16	70	110	70	13	39.6	18	19	44.08
FM004	45	71.5	157	29.01	62	120	80	14	67.2	18	7	49.95
FM005	62	72	147	33.33	68	100	70	17	38.7	16	16	50.3
FM006	48	82.5	164	30.78	73	140	70	20	51.7	18	18	52.19
FM007	49	58.2	156	23.92	68	110	70	12	20.8	18	7	57.48
FM008	60	72.2	154	30.46	60	130	70	16	41.3	18	19	59.34
FM009	32	82	168	29.05	74	100	65	17	25.8	18	10	60.34
FM010	50	70	156	28.9	70	110	70	17	77.5	18	17	60.73
FM011	52	78.5	154	33.12	70	120	70	20	53.4	18	4	64.67
FM012	40	78.5	162	29.96	70	110	70	14	81	18	10	66.8
FM013	56	64.5	161	21.62	65	110	70	15	75.8	18	6	72.52
FM014	36	62	152	26.84	92	120	70	14	33.6	18	0.83333	72.73
FM015	56	67	160	26.1719	80	110	80	16	86.2	16	15	73.24
FM016	38	65.2	160	25.4687	84	130	80	13	73.2	18	1	75.96
FM017	56	71.2	152	30.8172	64	130	70	18	34.4	17	18	79.55
FM018	55	61	159	24.2	67	110	60	13	41.3	18	15	81.36
FM019	53	61	154	25.72	61	130	65	13	15.5	18	5	82.57
FM020	54	61.5	146	28.85	56	120	60	16	43.1	18	12	87.63
FM021	38	69	155	28.7201	84	120	80	20	58.6	10	4	55.55
FM022	38	64.6	157	26.208	81	130	80	16	41.3	18	7	46.91
FM023	60	65	153	27.7671	80	130	80	14	0	16	8	30.19
FM024	58	78.5	164	29.1865	88	110	80	20	50	16	18	74.14
FM025	38	89	161	34.3351	82	120	80	17	28.4	18	7	65.21
FM026	60	90	161	34.7209	79	120	70	18	77.5	15	5	72.6
FM027	37	84	150	37.3333	82	120	80	17	48.2	17	0.75	61.38
FM028	52	59.5	153	25.4176	68	130	100	14	81.8	17	5	72.6
FM029	50	93.7	159	37.0634	58	120	80	15	53.4	18	10	55.96
FM030	48	65	155	27.0552	82	125	80	22	57.7	18	4	76.63
FM031	55	76	169	26.6097	66	120	80	16	38.7	17	4	50.64
FM032	34	115.3	170	39.8962	67	130	80	14	62	18	1	62.14
FM033	51	72.5	163	27.2874	64	130	80	14	51.7	18	1.83333	75.95
FM034	35	75.6	167	27.1075	70	120	80	17	54.3	12	0.75	73.97
FM035	58	96	160	37.5	70	130	70	16	48.2	18	18	71.81
											9.20476
											6.28657

## Sheet: Cardiovascular variables
	REST										STAND
ID	HP	HP_VAR	HP_HF	SAP	SAP_VAR	LFSAP	AlphaLF	AlphaHF	CRSAP->HP		HP	HP_VAR	HP_HF	SAP	SAP_VAR	LFSAP	AlphaLF	AlphaHF	CRSAP->HP
FM001	1112.44	1885.52	429.69	126.75	32.48	6.54	7.75	12.68	0.1109		978.16	1142.26	182.09	127.23	29.5	22.33	2.39	7.77	0.632036
FM002	922.9	1628.1	261.72	117.85	32.61	20.82	7.79	11.1	0.1479		725.11	283.28	16.6	123.38	12.8	9.32	3.38	2.32	0.1451
FM003	718.69	54.94	9.35	136.08	11.17	5.71	1.03	2.9	0.1531		694.02	137.49	6.01	121.1	7.47	5.09	1.41	3.51	0.1209
FM004	844.27	775.22	83.76	106.95	5.57	2.15	7.55	21	0.076		736.42	430.34	33.52	100.04	4.97	1.3	8.35	6.54	0.42
FM005	739.98	676.77	291.44	132.98	49.72	39.55	3.08	5.4	0.1221		674.48	176.54	64.8	118.63	28.12	54.5	1	0.98	0.487592
FM006	823.54	434.76	178.87	123.38	33.5	2.63	9.7	10.04	0.1287		796.96	506.34	157.14	107.73	19.12	1.54	9.6	11.09	0.1513
FM007	910.37	334.64	104.51	118.06	15.47	1.63	9.08	9.25	0.0829		811.89	560.49	85.64	115.38	12.99	4.66	6.29	4.72	0.314868
FM008	1004.07	1510.26	663.26	211.03	187.43	84.89	3.2	10.04	0.1073		1018.73	1248.41	187.14	195.57	156.52	53.7	2.49	3.41	0.0584
FM009	1017.11	2518.92	653.6	109.19	22.21	1.28	38.03	28.52	0.174		722.91	699.72	76.54	110.21	8.07	0.87	7.71	10.8	0.493254
FM010	939.16	1058.54	347.54	116.57	12.69	7.27	5.46	13.76	0.233		861.23	1581.2	567.21	151.09	33.04	23.8	5.3	12.62	0.1351
FM011	817.95	1639.88	648.67	123.85	47.24	34.31	4.82	7.28	0.1265		763.96	1286.99	230.37	137.25	59.12	30.47	2.25	3.82	0.0401
FM012	887.41	1097.09	270.67	97.61	4.54	3.9	4.94	19.49	0.1355		764.91	2384.35	100.85	115.93	16.47	11.93	8.74	10.03	0.137
FM013	819.59	607.4	44.32	177.14	69.26	31.33	2.69	5.19	0.0956		735.87	237.86	8.31	149.05	79.81	12.31	1.24	1.42	0.0971
FM014	829.14	936.31	628.67	95.61	5.63	3.6	7.78	18.03	0.1974		674.48	176.54	64.8	92.41	10.19	3.48	7.52	22.01	0.1214
FM015	999.29	1186.26	121.74	118.41	36.9	2.23	7.41	7.76	0.0316		936.07	526.61	112.57	148	21.38	7.05	2.55	5.72	0.134
FM016	976.49	1227.12	305.41	154.48	29.64	26.37	2.75	10.02	0.1218		802.08	530.45	90.23	142.84	20.12	6.91	3.53	3.61	0.096109
FM017	1023.37	280.21	123.45	121.2	20.44	6.34	3.81	7.91	0.0941		1018.73	1248.41	187.14	144.11	9.92	2.18	9.52	13.47	0.0742
FM018	958.49	920.47	125.37	122.01	11.12	2.86	11.98	10.69	0.2124		856.38	722.29	124.64	123.45	14.67	10.75	3.03	5.69	0.0752
FM019	910.98	848.8	443.04	106.91	7.17	3.62	4.33	11.37	0.1383		882.72	1200	388.28	107.22	14.18	4.82	2.98	10.08	0.1021
FM020	1062.31	3452.66	612.65	121.74	59.98	8.97	9.51	13.18	0.1807		978.89	2768.17	633.45	159.36	113.54	40.91	7.22	6.66	0.0298
FM021	687.9	494.183	118.12	118.1	28.85	25.81	2.2	6.24	0.355681		774.9	429.29	48.85	95.62	9.64	0.12	57.02	6.49	0.236984
FM022	942.01	701.525	208.29	126.99	23.61	20.92	2.18	9.42	0.179992		864.99	731	181.37	128.11	28.82	2.03	9.11	9.85	0.299745
FM023	1033.38	2201.41	241.6	118.43	15.97	1.97	12.87	14.29	0.445198		848.09	355.05	55.97	103.64	17.74	5.83	3.07	6.07	0.408786
FM024	904.52	1006.85	428.07	147.1	15.68	6.21	8.14	10.49	1.31914		905.16	311.95	209.33	151.55	20.97	3.24	4.74	7.66	0.321874
FM025	876.61	2205.58	618.71	128.75	18.2	7.81	6.35	12.35	1.2889		752.24	1253.14	117.9	128.68	36.23	24.69	4.21	5.79	0.261333
FM026	743.28	720.765	238.43	89.52	11.87	9.54	6.17	10.42	0.313492		635.73	688.42	41.43	87.28	10.37	6.61	5.71	8.27	0.156217
FM027	835.08	1336.34	384.36	113.61	11.24	1.13	16.36	13.12	0.472957		781.249	1034.92	225.134	127.94	8.42	3.04	8.42908	8.84381	0.446706
FM028	844.88	1458.88	317.76	89.52	11.87	3.07	9.45	22.38	0.69125		760.789	930.28	253.129	12.52	21.2	6.63	7.38302	14.5568	0.220413
FM029	961.85	834.39	274.82	144.69	33.9	10.44	3.88	4.66	0.750911		886.514	1174.89	49.9603	132.69	23.9	10.44	5.13833	1.98668	0.143939
FM030	693.17	204.86	45.02	133.52	63.23	14.6	1.72	3.41	0.277299		681.004	204.49	200.403	152.95	46.2	24.88	3.05767	5.47465	0.258895
FM031	833.75	828.68	69.7	139.51	16.16	1.14	14.77	4.3	0.506201		801.891	598.73	72.4678	129.9	12.87	4.52	4.54756	6.78493	0.579803
FM032	897.94	877.62	491.4	130.58	10.24	1.32	10.16	30.53	0.317444		868.366	1074.49	306.014	147.45	65.74	0.55	21.0518	9.97363	0.203123
FM033	800.41	304.33	37.45	146.73	20.98	4.14	3.84	3.38	0.372984		686.798	159.68	13.7207	175.63	41.31	27.72	2.25984	1.12813	0.203707
FM034	692.24	235.71	48.5	108.31	5.66	0.25	10.25	5.61	0.401089		686.5	399.01	103.927	109.23	5.51	2.31	6.73926	8.8726	0.203448
FM035	819.32	131.01	10.84	107.08	15.81	6.97	2.8	2.07	0.800138		820.577	191.55	93.115	116.13	15.86	11.22	4.49308	6.51796	0.21485
